# Supplementary material for: Genetic influences on eight psychiatric disorders based on family data of 4 408 646 full and half-siblings, and genetic data of 333 748 cases and controls
Source: Psychol Med. 2018 Sep 17;49(7):1166–73. doi: 10.1017/S0033291718002039 (PMC6421104; doi:10.1017/S0033291718002039)
Supplement: Supplementary file 1 [file S0033291718002039sup.zip]

Archive with 4 entries (4 files):
- S0033291718002039sup001.docx
- S0033291718002039sup002.docx
- S0033291718002039sup003.xlsx
- S0033291718002039sup004.xlsx
