# Supplementary material for: Genetic influences on eight psychiatric disorders based on family data of 4 408 646 full and half-siblings, and genetic data of 333 748 cases and controls
Source: Psychol Med. 2018 Sep 17;49(7):1166–73. doi: 10.1017/S0033291718002039 (PMC6421104; doi:10.1017/S0033291718002039)
Supplement: Supplementary file 1 [file S0033291718002039sup.zip › S0033291718002039sup003.xlsx]

## Sheet: Full ACE models
Appendix 1: H2 of psychiatric diagnoses based on ICD 8, 9 , and 10 in adults of >19 years.
	Frequencies
	Full siblings				Maternal half siblings				Tetrachoric correlation
	Cases	Controls	Prevalence		Cases	Controls	Prevalence		Full sibs	Maternal half sibs		h2
Alcohol Dependence	87773	3043417	0.0280318		10589	157287	0.0630763		.253 (.004)	.142 (.012)		.444 (.052)
Anorexia Nervosa	8067	3123123	0.00257634		657	167219	0.0039136		.207 (.020)	.120 (.076)		.349 (.316)
Attention Deficit Hyperactivity Disorder	5003	209959	0.0232739		895	8927	0.091122		0.445 (.014)	0.175 (.040)		.852 (.171)
Autism Spectrum Disorder	2430	212532	0.0113043		237	9585	0.0241295		.388 (.022)	.055 (.098)		.665 (.402)
Bipolar Disorder	18655	3112535	0.0059578		1619	166257	0.00964402		0.303 (.009)	0.167 (.038)		.543 (.158)
Major Depressive Disorder	121015	3010175	0.0386482		12377	155499	0.073727		.194 (.004)	.117 (.011)		.307 (.048)
Obsessive Compulsive Disorder	11553	3119637	0.00368965		1003	166873	0.00597465		0.228 (.014)	.167 (.048)		.244 (.198)
Schizophrenia	15178	3116012	0.00484736		1106	166770	0.0065882		0.330 (.010)	0.050 (.058)		.569 (.049)
Note. Standard errors are presented in parentheses.
Sex and age was regressed out from all disorders.
For ADHD and Autism, birth year was limited to 1990 or higher.
Youngest sibling born at age 20 or later.
