# Supplementary material for: Genetic influences on eight psychiatric disorders based on family data of 4 408 646 full and half-siblings, and genetic data of 333 748 cases and controls
Source: Psychol Med. 2018 Sep 17;49(7):1166–73. doi: 10.1017/S0033291718002039 (PMC6421104; doi:10.1017/S0033291718002039)
Supplement: Supplementary file 1 [file S0033291718002039sup.zip › S0033291718002039sup004.xlsx]

## Sheet: ACE models_MEDIAN AGE
Appendix 2: H2 of psychiatric diagnoses based on ICD 8, 9 , and 10, with the younger sibling being at least as old as the median age of diagnosis
	Frequencies
	Full siblings				Maternal half siblings						Tetrachoric correlation
	Cases	Controls	Prevalence		Cases	Controls	Prevalence		Median age of disorder onset		Full sibs	Maternal half sibs		h2
Schizophrenia	14188	2335292	0.00603878		967	112193	0.00854542		34		.326 (.010)	.053 (.059)		.564 (.050)
Bipolar	14496	2184334	0.0065926		998	103240	0.00957424		37		.297 (.011)	.166 (.048)		.525 (.197)
ADHD	10452	408760	0.0249325		2308	21324	0.0976642		16		.455 (.009)	.257 (.024)		.807 (.104)
Autism	4900	414312	0.0116886		653	22979	0.027632		16		.410 (.015)	.223 (.049)		.748 (.204)
MDD	82840	2063646	0.0385933		6642	94294	0.0658041		38		.169 (.004)	.108 (.016)		.242 (.065)
Anorexia	8706	3277732	0.00264907		700	177898	0.00391942		16		.211 (.019)	.115 (.075)		.375 (.309)
OCD	9478	2751410	0.00343295		781	139567	0.00556474		26		.222 (.016)	.155 (.053)		.267 (.220)
SUDS & Alcohol	66035	2080451	0.0307642		6481	94455	0.064209		38		.265 (.005)	.177 (.015)		.351 (.065)
Note. Standard errors are presented in parentheses.
Sex and age was regressed out from all disorders.
For ADHD and autism, birth year was limited to 1990 or higher.
Youngest sibling being at least as old as disorder median age of onset or later.
